# Supplementary material for: Dynamics of Responses in Compatible Potato - Potato virus Y Interaction Are Modulated by Salicylic Acid
Source: PLoS One. 2011 Dec 14;6(12):e29009. doi: 10.1371/journal.pone.0029009 (PMC3237580; doi:10.1371/journal.pone.0029009)
Supplement: Table S2 — Symptom development 5 to 28 days post PVY inoculation (dpi), after treatment of NahG-Désirée (lines NahG-A and NahG-D2) and cultivar Igor plants (n = 5) with distilled water (0), 0.3 mM or 1 mM INA 24 hours prior to viral inoculation. Percentages of inoculated leaves showing local symptoms, yellowing or having fallen off and the percentage of plants showing systemic symptoms are shown. na – observed leaves had fallen off. (XLS) [file pone.0029009.s007.xls]

## Sheet: Sheet1
Supplemental table 2: Symptom development 5 to 28 days post PVYNTN inoculation (dpi) after treatment of NahG Desiree (lines NahG-A and NahG-D2) and cultivar Igor plants (n = 5) with distilled water (0), 0.3 mM or 1 mM INA 24 hours prior to viral inoculation. Percentages of inoculated leaves showing local symptoms, yellowing or have fallen off and the percentafge of plants showing systemic symptom…
Genotype	INA (mM)	dpi	Local symptoms	Yellowing	Fallen off	Systemic symptoms
Désirée-NahG-A	0	5	26.6667	13.3333	0	0
		6	66.6667	33.3333	0	0
		7	90.9091	36.3636	0	0
		8	100	50	18.1818	0
		12	na	na	100	100
		13	na	na	100	100
		14	na	na	100	100
		18	na	na	100	100
		28	na	na	100	100
	0.3	5	13.3333	0	0	0
		6	33.3333	26.6667	0	0
		7	36.3636	18.1818	0	0
		8	33.3333	11.1111	18.1818	0
		12	71.4286	42.8571	27.2727	20
		13	60	20	45.4545	80
		14	60	20	45.4545	80
		18	na	na	11.1111	100
		28	na	na	100	100
	1	5	0	0	0	0
		6	0	0	0	0
		7	18.1818	0	0	0
		8	36.3636	27.2727	0	0
		12	100	100	63.6364	60
		13	100	100	90.9091	80
		14	100	100	90.9091	100
		18	na	na	100	100
		28	na	na	100	100
Désirée-NahG-D2	0	5	20	13.3333	0	0
		6	60	26.6667	0	0
		7	90.9091	36.3636	0	0
		8	90.9091	81.8182	0	0
		12	80	80	54.5455	80
		13	100	100	90.9091	100
		14	100	100	90.9091	100
		18	na	na	100	100
		28	na	na	100	100
	0.3	5	0	0	0	0
		6	0	0	0	0
		7	45.4545	0	0	0
		8	54.5455	36.3636	9.09091	0
		12	100	50	54.5455	60
		13	100	50	81.8182	80
		14	100	50	81.8182	80
		18	na	na	100	100
		28	na	na	100	100
	1	5	0	0	0	0
		6	0	0	0	0
		7	0	0	0	0
		8	27.2727	18.1818	0	0
		12	60	60	45.4545	40
		13	100	100	90.9091	100
		14	100	100	90.9091	100
		18	na	na	100	100
		28	na	na	100	100
Igor	0	5	0	0	0	0
		6	6.66667	0	0	0
		7	54.5455	0	0	0
		8	54.5455	0	0	0
		12	85.7143	42.8571	36.3636	0
		13	85.7143	57.1429	36.3636	20
		14	83.3333	40	54.5455	20
		18	na	na	90.9091	40
		28	na	na	90.9091	80
	0.3	5	0	0	0	0
		6	46.6667	0	0	0
		7	81.8182	0	0	0
		8	81.8182	0	0	20
		12	80	40	54.5455	60
		13	80	25	63.6364	60
		14	80	0	72.7273	60
		18	100	0	88.8889	100
		28	na	na	100	100
	1	5	0	0	0	0
		6	73.3333	0	0	0
		7	100	0	0	0
		8	100	0	0	80
		12	100	0	18.1818	80
		13	100	28.5714	36.3636	80
		14	100	50	45.4545	80
		18	na	na	100	100
		28	na	na	100	100
